# Supplementary material for: Prognostic and predictive value of IDO expression in metastatic melanoma treated with Ipilimumab
Source: PLoS One. 2025 May 7;20(5):e0321937. doi: 10.1371/journal.pone.0321937 (PMC12058187; doi:10.1371/journal.pone.0321937)
Supplement: S1 Table — Raw data provided. (XLSX) [file pone.0321937.s001.XLSX]

## Sheet: Raw_IDO_MM
	Raw data_Prognostic and predictive value of IDO expression in metastatic melanoma
Sample No.	Gender (1=female, 2=male)	Patient No.	Age (y)	Response (0=PD progressive; 1=DC good response)	Tissue Gen.	Tissue (meta=metastasis, s.c.=subcutaneous)	Survival from St. IV (Months)	Outcome (Dead=1)	Tumorcontent %	IDO Tumor IHC Score (0 to 3)	IDO APC IHC Score (0 to 3)	PDL1 Tumor IHC Score (0 to 3)	Pretreatments
85	2	1	29	0	Non-nodal	unclear	150	1	100	0	0	0	OP, Radiato, 40x Vakzinierung mit DC,7x Dacarbazin, Sorafenib,
238	2	2	61	0	Nodal	Nodal	25	0	80	2	2	1	OP, 6x DITC, Radiatio,
239	2	2	61	0	Nodal	Nodal	25	0	80	0	0	0	OP, 6x DITC, Radiatio,
241	2	2	61	0	Non-nodal	lung metastasis	25	0	25	2	1	0	OP, 6x DITC, Radiatio,
242	2	2	61	0	Non-nodal	lung metastasis	25	0	10	2	1	0	OP, 6x DITC, Radiatio,
243	2	3	67	1	Non-nodal	skin meta	27	0	10	1	1	0	DTIC, Surgery
245	2	4	76	0	Non-nodal	PT (recurrence)	16	0	15	0	0	0	DTIC, Surgery
246	1	5	82	0	Non-nodal	skin meta	31	1	15	0	0	0	Temozolomide, Surgery, IL-2 intralesional
247	2	6	34	0	Non-nodal	subcut parts of malignant melanoma	59	1	95	0	0	1	Surgery, Irradiation, Radiofrequenzablation Leberfiliae
248	2	7	72	0	Non-nodal	subcut meta	41	1	65	0	1	0	DTIC, Surgery, Extremitätenperfusion, CarboTax
249	2	8	61	0	Non-nodal	liver meta	22	1	100	2	0	1	OP, Sorafenib
250	2	9	51	0	Non-nodal	liver meta	81	1	30	2	0	1	Sorafenib, Fotemustine, Radiatio
257	1	10	47	0	Non-nodal	s.c. meta	10	1	50	0	0	2	Surgery, DTIC
258	2	11	74	0	Non-nodal	skin meta	17	1	90	0.3	0	0	Surgery, DTIC/L19-IL2, TGFbeta Antisense, Tasisulam
259	2	12	63	0	Non-nodal	skin meta	12	1	35	0	0	0	Surgery, DTIC
262	1	13	57	0	Non-nodal	skin meta	16	1	30	0	0	0	Surgery, DTIC/L19-IL2
263	1	14	60	0	Non-nodal	skin meta	1	1	65	0	0	1	Surgery
264	1	15	36	0	Non-nodal	s.c. meta	9	1	90	0	0	0	Surgery, radiatio, Interferon-a, DTIC/L19-IL2
265	2	16	68	0	Non-nodal	skin meta	15	1	95	0	0	0	Surgery, Temodal
266	2	17	77	0	Non-nodal	skin meta	9	1	10	0	0	3	Surgery
268	2	18	51	0	Non-nodal	Lung	6	1	95	0	0	1	Surgery, Interferon-a
272	1	19	43	1	Non-nodal	Brain	15	1	100	2	3	0	Surgery, Radiatio, Nexavar, Temodal, Fotemustin
273	1	20	73	1	Nodal	Nodal	71	1	25	0	0	1	IFN, Temodal, Surgery, RAF265, Radiatio,
274	1	21	58	1	Non-nodal	skin, inguinal	27	1	15	1	1	0	Surgery, IFN, Allovectin-7, DTIC, Tasigna
276	2	22	56	1	Non-nodal	skin axilla	21	1	45	0	0	1	DTIC, Nexavar
277	2	23	73	0	Non-nodal	s.c. meta, back	10	1	85	2	3	0	DTIC,
278	2	24	65	0	Non-nodal	sc-nodus	16	1	80	3	0	2	IFN, RAF265 (multikinase inhibitor), Radiatio, DTIC,
279	1	25	76	0	Nodal	Nodal	13	1	95	0	0	0	Surgery, DTIC, Roche Mass Balance
280	2	26	68	0	Non-nodal	sc-nodus	12	1	60	0	0	0	DTIC
282	2	27	85	0	Non-nodal	skin lower leg	23	1	95	2	2	0	DTIC, Radiatio
283	1	28	30	0	Non-nodal	lung metastasis	53	1	100	1	0	0	Surgery, IFN, DTIC, Temodal, GSK-BRAF-Inhibitor-Trial(Australien), Radiatio,
284	2	29	72	1	Non-nodal	lung metastasis	120	1	95	0	0	2	OP, 6x DITC, Radiatio, 4x Vakzinierung mit DC,
285	2	30	61	1	Non-nodal	Parotis left	23	0	70	0	0	1	Interferon, Radiatio, DTIC
286	2	30	61	1	Non-nodal	brain meta	23	0	70	0	0	0	Interferon, Radiatio, DTIC
290	2	31	53	1	Non-nodal	PT	19	1	10	0	3	0	Surgery, Interferon-a
291	2	31	53	1	Non-nodal	PT	19	1	5	0	3	1	Surgery, Interferon-a
292	1	32	47	1	Nodal	Nodal	25	0	90	3	3	0	DTIC
293	2	33	53	0	Non-nodal	soft tissue meta left axilla	16	1	90	1	3	0	OP, 3x DITC, Radiatio, 4x Paclitaxel/Carboplatin
294	2	33	53	0	Nodal	Nodal	16	1	45	0	0	0	OP, 3x DITC, Radiatio, 4x Paclitaxel/Carboplatin
295	2	34	38	0	Nodal	Nodal	6	1	80	0	0	2	Op, Radiatio, IFN-alpha,
296	1	35	48	0	Nodal	Nodal	81	0	55	2	2	2	DTIC
297	2	36	42	1	Non-nodal	skin meta OS li	42	0	60	0	0	0	DTIC
300	2	37	70	1	Non-nodal	skin meta	137	0	80	0	3	0	DTIC
302	2	38	32	0	Non-nodal	Mamma meta	16	0	40	0	0	0	DTIC
304	2	39	72	0	Nodal	Nodal	12	0	20	0	0	0	DTIC
306	2	40	44	0	Non-nodal	s.c. meta	17	0	35	0	0	1	INFalpha
307	2	41	77	0	Non-nodal	liver meta	8	0	60	0	0	2	Nexavar
309	1	42	40	1	Non-nodal	skin metastasis	20	1	45	0	0	0	Philogen Protokoll
310	1	42	40	1	Non-nodal	skin metastasis	20	1	40	0	0	0	Philogen Protokoll
311	2	43	65	1	Non-nodal	skin metastasis	22	0	80	0	0	0	Philogen Protokoll
312	1	44	68	0	Nodal	Nodal	36	0	95	0	0	1	DTIC
313	2	45	61	1	Non-nodal	skin metastasis	19	1	20	0	0	0	Philogen Protokoll + DTIC
314	2	46	43	0	Non-nodal	skin metastasis	20	1	40	1	1	0	Vemurafenib
315	1	47	55	1	Non-nodal	skin metastasis	16	0	20	1	0	0	none
316	1	47	55	1	Non-nodal	skin metastasis	16	0	30	0	0	0	none
317	2	48	58	0	Non-nodal	skin metastasis	7	1	10	0	0	0	IFN
318	2	48	58	0	Non-nodal	skin metastasis	7	1	60	0	0	0	IFN
319	2	49	77	0	Nodal	Nodal	20	1	80	0.7	0	0	Fote
321	2	50	80	1	Non-nodal	skin metastasis	20	0	60	0.7	0	1	IFN, DTIC
322	1	51	78	0	Nodal	Nodal	15	0	95	0	0	1	IFN
323	1	52	66	0	Non-nodal	soft tissue metastasis	207	0	85	0	0	0	IFN, DTIC
324	1	53	73	1	Non-nodal	skin metastasis	11	0	80	0	0	0	IFN, ECT
327	2	54	43	1	Non-nodal	Metastase	62	1	5	0	0	0	OP, IFN-alpha, 7x Vakzinierung mit DZ, Hypertherme Extremitätenperfusion, Radiatio, 3x DITC,
328	2	54	43	1	Non-nodal	Metastase	62	1	10	0	0	0	OP, IFN-alpha, 7x Vakzinierung mit DZ, Hypertherme Extremitätenperfusion, Radiatio, 3x DITC,
330	2	55	41	1	Non-nodal	brain	60	1	95	0	0	2	OP, Radiatio, Vakzinierung mit DZ, Temeozolomid
331	1	56	49	0	Nodal	Nodal	15	1	85	0.7	0	0	OP, BRAF Studie
332	1	56	49	0	Non-nodal	soft tissue, thoracal left	15	1	90	0.7	0	0	OP, BRAF Studie
333	2	57	63	0	Nodal	Nodal	31	1	15	0.7	0	0	Interferon, SIRT, DTIC, (Actos, Arcoxia, Ixoten)
334	2	58	48	0	Nodal	Nodal	44	1	10	0	0	2	Interferon, DTIC, OP,
335	2	58	48	0	Nodal	Nodal	44	1	80	0	0	2	Interferon, DTIC, OP,
339	1	59	72	1	Non-nodal	Toe	55	1	30	0.7	0	0	Roferon (04/2002-06/2007) 11x DITC, 4x Vakzinierung mit DZ,
340	2	60	63	1	Non-nodal	skin meta, left, back	10	1	15	0	0	2	OP, Radiatio, Oberflächenhyperthermie, 12x Vakzinierung mit DZ,
343	2	61	71	0	Nodal	Nodal	26	1	80	0	0	0	IFN-alpha,OP, Radiatio, 7x Dacarbazin, 4x Vakzination mit DZ,
344	2	61	71	0	Nodal	Nodal	26	1	75	0	0	1	IFN-alpha,OP, Radiatio, 7x Dacarbazin, 4x Vakzination mit DZ,
345	2	61	71	0	Nodal	Nodal	26	1	55	2	0	1	IFN-alpha,OP, Radiatio, 7x Dacarbazin, 4x Vakzination mit DZ,
346	2	61	71	0	Nodal	Nodal	26	1	20	2	0	0	IFN-alpha,OP, Radiatio, 7x Dacarbazin, 4x Vakzination mit DZ,
350	2	62	54	1	Nodal	Nodal	27	1	75	1	1	3	Op, 5x DITC, Radiatio, 4x Vakzination mit DZ,
351	2	62	54	1	Nodal	Nodal	27	1	20	3	1	2	Op, 5x DITC, Radiatio, 4x Vakzination mit DZ,
352	2	62	54	1	Nodal	Nodal	27	1	15	0	0	0	Op, 5x DITC, Radiatio, 4x Vakzination mit DZ,
353	2	62	54	1	Nodal	Nodal	27	1	10	0	0	2	Op, 5x DITC, Radiatio, 4x Vakzination mit DZ,
354	2	62	54	1	Non-nodal	Parotis	27	1	90	1	1	0	Op, 5x DITC, Radiatio, 4x Vakzination mit DZ,
355	2	62	54	1	Non-nodal	Parotis	27	1	65	1	0	0	Op, 5x DITC, Radiatio, 4x Vakzination mit DZ,
357	2	63	71	0	Non-nodal	skin meta, neck left	21	1	65	2	2	0	Op, Radiatio, DNCB+Temodal, periläsional IL-2, Aldara 5%-Creme, Vakzinierung mit DZ,
358	2	63	71	0	Non-nodal	skin meta, neck left	21	1	70	2	2	0	Op, Radiatio, DNCB+Temodal, periläsional IL-2, Aldara 5%-Creme, Vakzinierung mit DZ,
359	2	63	71	0	Non-nodal	skin meta, neck left	21	1	75	0	0	0	Op, Radiatio, DNCB+Temodal, periläsional IL-2, Aldara 5%-Creme, Vakzinierung mit DZ,
360	1	64	72	1	Non-nodal	Toe	55	1	20	0	0	0	Roferon (04/2002-06/2007) 11x DITC, 4x Vakzinierung mit DZ,
